# Supplementary material for: Photocatalytic degradation of oily waste and phenol from a local South Africa oil refinery wastewater using response methodology
Source: Sci Rep. 2020 Jun 1;10:8850. doi: 10.1038/s41598-020-65480-5 (PMC7264190; doi:10.1038/s41598-020-65480-5)
Supplement: Supplementary file 2 — Table S1. [file 41598_2020_65480_MOESM2_ESM.xlsx]

## Sheet: Table S1
Photocatalytic degradation of oily waste and phenol from a local South Africa oil refinery wastewater using response methodology
	E K Tetteh , S Rathilal and DB, Naidoo
Table S1 : Numerical optimised conditions
Number	Catalyst dosage	Reaction time	Aeration rate	SOG*	Phenol*	Desirability		Desirability (w/o Intervals)
1	8.000	90.000	1.207	94.506	58.312	0.800		0.878	Selected
2	8.000	90.000	1.204	94.540	58.261	0.800		0.877
3	8.000	90.000	1.210	94.460	58.380	0.800		0.879
4	8.000	90.000	1.201	94.571	58.212	0.800		0.876
5	8.000	89.999	1.216	94.387	58.482	0.800		0.881
6	8.000	90.000	1.195	94.627	58.121	0.800		0.874
7	8.000	89.954	1.221	94.320	58.550	0.800		0.882
8	8.000	90.000	1.162	94.906	57.546	0.797		0.864
9	7.977	90.000	1.199	94.479	58.125	0.797		0.875
10	8.000	90.000	1.250	93.893	59.069	0.797		0.891
11	8.000	89.999	1.155	94.948	57.424	0.796		0.862
12	7.964	90.000	1.207	94.339	58.217	0.796		0.876
13	7.958	90.000	1.192	94.468	57.949	0.795		0.871
14	8.000	88.663	1.184	94.568	57.518	0.792		0.864
15	8.000	88.685	1.181	94.598	57.472	0.792		0.863
16	8.000	90.000	1.116	95.086	56.747	0.788		0.850
17	8.000	87.849	1.206	94.244	57.638	0.787		0.866
18	7.900	89.989	1.188	94.240	57.729	0.787		0.867
19	8.000	90.000	1.312	92.657	60.140	0.782		0.881
20	8.000	90.000	1.089	95.078	56.274	0.780		0.841
21	8.000	85.659	1.254	93.306	57.732	0.770		0.858
22	7.746	89.999	1.146	93.844	56.689	0.764		0.849
23	8.000	90.000	1.030	94.774	55.251	0.755		0.822
24	7.596	90.000	1.184	92.939	56.895	0.749		0.833
25	2.000	30.000	0.900	90.680	60.527	0.736		0.831
26	2.000	30.000	0.900	90.694	60.498	0.736		0.831
27	2.000	30.000	0.895	90.565	60.766	0.736		0.831
28	2.000	30.000	0.905	90.811	60.247	0.736		0.830
29	2.000	30.000	0.891	90.481	60.935	0.736		0.831
30	2.000	30.000	0.917	91.065	59.685	0.735		0.829
31	2.053	30.000	0.903	90.595	60.185	0.730		0.823
32	2.000	30.000	0.947	91.647	58.237	0.730		0.822
33	2.000	31.387	0.902	90.442	60.182	0.727		0.818
34	2.000	30.002	0.845	89.258	63.160	0.727		0.824
35	2.114	30.000	0.924	90.871	58.959	0.722		0.812
36	2.000	32.244	0.870	89.475	61.572	0.719		0.809
37	8.000	73.994	1.160	93.329	52.838	0.701		0.767
38	8.000	77.370	1.329	90.903	56.063	0.692		0.765
39	2.000	35.530	0.828	87.590	63.001	0.681		0.765
40	8.000	68.416	1.110	93.182	50.685	0.661		0.719
41	8.000	67.152	1.291	91.165	52.144	0.641		0.702
Intervals adjusted for variation in the factors (POE).
